# Supplementary material for: The Impact of Nutritional Supplementation on Sweat Metabolomic Content: A Proof-of-Concept Study
Source: Front Chem. 2021 May 7;9:659583. doi: 10.3389/fchem.2021.659583 (PMC8138560; doi:10.3389/fchem.2021.659583)
Supplement: Supplementary file 2 [file Table_2.XLSX]

## Sheet: Raw
Sample	Masses (mg)	Creatinine	Phenylalanine	Leucine	Isoleucine	Methionine	Valine	Proline	Tyrosine	Alanine	Citrulline	GlutamicAcid	Histidine	Arginine	Lysine	Ornithine
Sub1_W1	1.62	200.528	20.8331	30.0373	22.4772	8.95456	54.0116	44.3848	40.5512	154.706	79.4828	63.5224	100.813	101.801	39.5221	70.2837
Sub1_W12	1.92	128.125	15.4995	19.5763	10.3082	8.19143	35.4238	25.5598	27.3072	83.1333	34.4583	37.5038	52.1452	42.4974	26.0781	2.75118
Sub1_W6	1.79	143.55	17.2977	23.1051	14.5389	8.49823	39.6403	29.7671	32.343	99.1027	49.147	49.892	70.7652	56.0353	30.6311	26.5507
Sub2_W1	2.06	416.447	59.6228	87.107	75.6714	14.1218	94.9999	69.0456	68.2625	256.507	158.334	70.476	134.269	60.2958	62.3065	85.8907
Sub2_W12	2.23	184.549	54.9262	83.7866	62.3824	16.1452	95.7325	62.372	67.5063	266.634	147.929	114.06	184.09	86.4449	63.6972	92.9118
Sub2_W6	1.28	313.327	25.1999	35.1026	20.4058	9.67837	40.4869	31.5123	34.3292	84.7608	44.8088	43.8387	53.0375	15.4768	33.4632	27.0469
Sub3_W1	0.92	197.585	35.7163	63.6529	68.52	12.0691	114.88	98.2165	67.6157	448.195	253.049	87.0202	321.998	56.4315	62.0835	189.728
Sub3_W12	3.93	268.112	33.791	56.4271	59.6302	107.222	102.104	86.9231	60.9282	453.082	223.908	76.4689	268.749	42.7736	56.8071	134.489
Sub3_W6	1.33	88.8722	13.2712	19.477	10.6873	7.86191	35.3869	32.402	29.0396	113.63	62.5108	38.7277	74.945	6.79903	27.9034	29.1638
Sub4_W1	5.69	329.134	74.0331	98.3981	94.1111	16.0895	125.56	71.3233	75.7348	351.89	242.601	162.436	340.504	282.883	71.8873	47.55
Sub4_W12	1.69	160.568	28.339	38.739	36.2711	10.1555	67.3787	44.5409	42.8678	234.851	134.445	94.0026	167.599	93.6935	38.7689	25.6842
Sub4_W6	1.68	164.038	66.2454	100.449	89.6778	16.9846	123.099	72.0165	72.1896	370.638	192.781	164.387	288.153	182.332	71.2385	93.7984
Sub5_W1	0.98	84.7891	13.5933	18.4419	12.2059	8.06322	38.6601	37.0069	30.2606	130.947	68.8442	30.5864	46.3951	18.1093	29.1675	31.9359
Sub5_W12	2.7	75.5401	10.1712	11.2487	3.38253	7.54942	27.8804	26.8302	25.5416	89.2222	52.7802	29.6521	39.1993	7.26117	23.7923	2.39424
Sub5_W6	1.48	93.9285	12.4756	15.4139	7.97152	7.80342	32.6872	30.7718	28.2132	96.1367	63.4409	34.3055	44.1899	11.1347	26.1478	12.8031
Sub6_W1	1.05	177.606	36.9619	58.6455	53.2089	11.3604	89.5433	63.0739	53.5294	311.863	219.208	97.1047	195.093	97.5887	53.8613	45.6041
Sub6_W12	2.2	258.282	31.5607	46.8596	38.4009	11.2079	69.4381	51.176	46.4646	225.039	159.726	82.6455	148.852	78.9834	43.4948	33.8971
Sub6_W5	1.12	186.377	31.558	47.5116	32.7144	10.5493	55.734	36.2369	38.0986	134.593	90.533	79.324	99.2966	50.3931	36.8698	19.5266
Sub7_W1	2.57	404.421	42.1	72.125	79.0975	11.3564	140.891	141.084	89.91	705.127	285.058	141.103	272.807	432.698	80.0398	160.894
Sub7_W12	1.65	197.382	27.6194	45.1997	48.7091	9.20444	90.7319	71.2793	55.1843	416.231	152.074	85.0729	168.953	250.629	50.4078	99.6853
Sub7_W5	2.06	258.726	28.565	47.909	44.2639	8.81061	84.6812	63.727	58.6385	359.038	161.33	93.9174	149.02	328.796	54.5686	81.1691
Sub8_W1	2.76	201.926	42.778	72.264	70.058	13.1893	124.152	101.283	76.3669	432.127	341.088	91.5895	248.49	82.1412	77.3417	154.151
Sub8_W12	2.35	561.91	132.078	222.25	236.088	10.4135	297.134	235.347	48.1174	1091.64	873.76	183.373	605.454	248.264	148.998	508.82
Sub8_W6	3.33	442.259	121.214	212.712	216.542	16.8513	306.692	232.819	157.284	1104.46	910.846	150.95	497.989	179.91	160.614	305.991
Sub9_W1	1.23	153.426	22.0853	33.5615	35.9601	30.2184	58.6635	52.2513	39.6626	229.949	106.986	41.8884	98.9632	51.9839	36.5318	65.1365
Sub9_W12	1.21	174.473	24.3294	41.3226	42.3003	10.5298	72.1313	60.3864	50.3165	305.523	147.417	97.0871	143.918	79.1441	46.0911	106.358
Sub9_W7	2.65	114.845	17.4991	26.3599	21.5683	8.82515	47.1057	39.7581	33.2827	166.643	72.4134	53.5983	79.8109	36.4887	31.5555	50.3575
Sub10_W1	2.44	102.493	26.353	32.6866	23.5723	9.69017	51.5132	45.8963	46.3461	174.211	99.0864	30.7017	53.3519	12.4738	39.0544	48.5912
Sub10_W12	1.71	160.024	64.7402	80.2806	79.3661	15.0694	121.966	100.912	98.4733	398.117	259.323	58.0425	157.253	27.6344	82.3902	170.483
Sub10_W6	2.43	269.6	91.839	115.521	115.601	17.0616	159.059	127.779	109.664	545.865	315.658	59.218	164.579	60.2505	94.3404	212.936
Sub11_W1	2.76	71.4519	13.3012	15.5992	8.70262	10.7933	28.3824	23.953	27.3401	74.7764	55.1088	42.138	62.1796	20.0798	25.4692	3.48308
Sub11_W12	0.93	149.413	32.37	50.9106	47.4085	11.3818	77.3714	53.073	52.2004	234.635	204.851	101.741	188.501	98.2845	48.6692	21.9029
Sub11_W6	1.81	226.2	35.0374	58.2342	54.8112	13.7697	73.843	55.741	54.8228	261.4	184.471	122.664	181.628	96.5297	49.7754	67.2317
Sub12_W1	1.96	227.514	22.7416	30.5593	30.275	9.17165	65.0097	51.3428	44.8205	287.209	154.498	58.0128	155.071	106.049	39.9096	20.1328
Sub12_W12	0.94	144.492	19.5283	26.0541	18.2024	9.12851	46.5515	36.1306	37.1802	161.4	94.4681	57.8193	115.678	87.2213	33.8129	4.27245
Sub12_W6	1.39	144.502	23.4799	32.662	29.538	9.56357	64.7429	45.9995	43.1602	264.896	138.51	78.0956	173.623	118.389	40.0073	16.3759
Sub13_W1	2.52	137.561	28.2095	49.455	50.6057	12.0038	94.9203	82.055	53.4432	363.519	70.1687	59.7991	124.373	20.438	50.8085	259.402
Sub13_W12	1.77	153.154	20.7326	34.5217	26.6527	10.1762	60.6607	52.6984	40.1729	206.48	47.1124	55.4254	87.6837	14.5921	39.6821	158.23
Sub13_W6	1.94	122.869	28.2168	37.9724	34.0424	10.5642	74.5951	61.0616	45.7901	256.322	56.4264	56.1009	102.116	17.8685	43.888	214.164

## Sheet: Raw_Norm_Mass
Sample	Supplement	Creatinine	Phenylalanine	Leucine	Isoleucine	Methionine	Valine	Proline	Tyrosine	Alanine	Citrulline	GlutamicAcid	Histidine	Arginine	Lysine	Ornithine
Sub1_W1	High	123.783	12.8599	18.5416	13.8748	5.52751	33.3405	27.398	25.0316	95.4975	49.0634	39.2114	62.2301	62.8401	24.3964	43.385
Sub1_W12	High	66.7317	8.07267	10.196	5.36883	4.26637	18.4499	13.3124	14.2225	43.2986	17.947	19.5332	27.159	22.1341	13.5823	1.4329
Sub1_W6	High	80.1957	9.66354	12.9079	8.12231	4.74761	22.1454	16.6297	18.0687	55.3647	27.4564	27.8726	39.5336	31.3046	17.1124	14.8328
Sub2_W1	High	202.159	28.9431	42.2849	36.7337	6.85524	46.1164	33.5173	33.1371	124.518	76.8612	34.2116	65.1792	29.2698	30.2459	41.6945
Sub2_W12	High	82.7575	24.6306	37.5725	27.9742	7.24001	42.9294	27.9695	30.2719	119.567	66.3358	51.1481	82.5514	38.7645	28.5638	41.6645
Sub2_W6	High	244.787	19.6874	27.4239	15.942	7.56123	31.6304	24.619	26.8197	66.2193	35.0069	34.249	41.4356	12.0912	26.1431	21.1304
Sub3_W1	High	214.766	38.8221	69.1879	74.4783	13.1185	124.869	106.757	73.4954	487.168	275.053	94.5872	349.998	61.3385	67.482	206.226
Sub3_W12	High	68.2219	8.59821	14.358	15.1731	27.2831	25.9807	22.1178	15.5033	115.288	56.9741	19.4577	68.384	10.8839	14.4547	34.2212
Sub3_W6	High	66.8212	9.97836	14.6444	8.03553	5.91121	26.6067	24.3624	21.8343	85.436	47.0006	29.1186	56.3496	5.11205	20.98	21.9277
Sub4_W1	High	57.8443	13.0111	17.2932	16.5397	2.82769	22.0667	12.5349	13.3102	61.8436	42.6365	28.5476	59.8425	49.7158	12.634	8.35677
Sub4_W12	High	95.0105	16.7686	22.9225	21.4622	6.00916	39.8691	26.3556	25.3656	138.965	79.5533	55.6229	99.1713	55.4399	22.9402	15.1978
Sub4_W6	High	97.6417	39.4318	59.791	53.3796	10.1099	73.273	42.867	42.97	220.618	114.75	97.8494	171.52	108.531	42.4038	55.8324
Sub5_W1	High	86.5195	13.8708	18.8183	12.455	8.22778	39.4491	37.7622	30.8782	133.619	70.2492	31.2106	47.342	18.4789	29.7628	32.5877
Sub5_W12	High	27.9778	3.76712	4.16618	1.25279	2.79608	10.3261	9.93712	9.45985	33.0452	19.5482	10.9823	14.5183	2.68932	8.81197	0.886756
Sub5_W6	High	63.4652	8.42944	10.4148	5.38616	5.27258	22.086	20.7918	19.063	64.9572	42.8655	23.1794	29.858	7.52345	17.6675	8.65076
Sub6_W1	High	169.149	35.2018	55.8529	50.6751	10.8194	85.2794	60.0704	50.9804	297.013	208.769	92.4807	185.803	92.9416	51.2965	43.4325
Sub6_W12	High	117.401	14.3458	21.2998	17.455	5.09449	31.5628	23.2618	21.1203	102.291	72.6028	37.5661	67.6599	35.9015	19.7703	15.4078
Sub6_W5	High	166.408	28.1768	42.4211	29.2093	9.41903	49.7625	32.3544	34.0166	120.172	80.833	70.825	88.6576	44.9939	32.9194	17.4345
Sub7_W1	High	157.362	16.3813	28.0642	30.7773	4.41882	54.8215	54.8964	34.9844	274.369	110.918	54.9038	106.151	168.365	31.1439	62.6045
Sub7_W12	High	119.625	16.7391	27.3938	29.5207	5.57845	54.989	43.1996	33.4451	252.261	92.166	51.5594	102.396	151.896	30.5502	60.4153
Sub7_W5	High	125.595	13.8665	23.2568	21.4873	4.277	41.1074	30.9354	28.4653	174.29	78.3154	45.591	72.3397	159.609	26.4896	39.4025
Sub8_W1	Low	73.1617	15.4993	26.1826	25.3833	4.77872	44.9826	36.6969	27.6692	156.568	123.583	33.1846	90.0327	29.7613	28.0224	55.8519
Sub8_W12	Low	239.111	56.2033	94.5745	100.463	4.43127	126.44	100.148	20.4755	464.529	371.813	78.0312	257.64	105.644	63.4036	216.519
Sub8_W6	Low	132.811	36.4006	63.8773	65.0276	5.06044	92.0998	69.9157	47.2323	331.67	273.527	45.3303	149.546	54.0271	48.2323	91.8893
Sub9_W1	Low	124.737	17.9555	27.2858	29.2359	24.5678	47.6939	42.4807	32.246	186.951	86.9801	34.0556	80.4579	42.2634	29.7006	52.9565
Sub9_W12	Low	144.193	20.1069	34.1509	34.959	8.70228	59.6127	49.9062	41.5839	252.499	121.832	80.2373	118.941	65.4083	38.0918	87.8996
Sub9_W7	Low	43.3379	6.60345	9.94714	8.13897	3.33025	17.7757	15.0031	12.5595	62.8842	27.3258	20.2258	30.1173	13.7693	11.9077	19.0028
Sub10_W1	Low	42.0051	10.8004	13.3961	9.66077	3.97138	21.112	18.8099	18.9943	71.3979	40.6092	12.5827	21.8655	5.11222	16.0059	19.9144
Sub10_W12	Low	93.5815	37.8598	46.9477	46.4129	8.81254	71.3252	59.0126	57.5867	232.817	151.651	33.943	91.9606	16.1604	48.1814	99.6976
Sub10_W6	Low	110.946	37.7938	47.5395	47.5724	7.02123	65.4565	52.5837	45.1294	224.636	129.9	24.3696	67.7279	24.7944	38.8232	87.6279
Sub11_W1	Low	25.8884	4.81929	5.65188	3.15312	3.91061	10.2835	8.67863	9.90582	27.0929	19.967	15.2674	22.5289	7.27528	9.22798	1.26198
Sub11_W12	Low	160.659	34.8065	54.7426	50.9769	12.2385	83.195	57.0677	56.1294	252.296	220.27	109.398	202.689	105.682	52.3325	23.5515
Sub11_W6	Low	124.972	19.3577	32.1736	30.2824	7.60754	40.7972	30.7962	30.2889	144.42	101.918	67.77	100.347	53.3313	27.5002	37.1446
Sub12_W1	Low	116.079	11.6028	15.5915	15.4464	4.67941	33.1682	26.1953	22.8676	146.535	78.8254	29.5984	79.1179	54.1065	20.362	10.2718
Sub12_W12	Low	153.715	20.7748	27.7172	19.3643	9.71118	49.5228	38.4368	39.5534	171.702	100.498	61.5099	123.062	92.7886	35.9711	4.54516
Sub12_W6	Low	103.958	16.892	23.4979	21.2504	6.88027	46.5776	33.0932	31.0505	190.573	99.6477	56.1839	124.909	85.1717	28.7823	11.7812
Sub13_W1	Low	54.5876	11.1942	19.625	20.0816	4.76343	37.6668	32.5615	21.2076	144.254	27.8447	23.7298	49.3543	8.11033	20.1621	102.937
Sub13_W12	Low	86.5274	11.7134	19.5038	15.058	5.74928	34.2716	29.7731	22.6966	116.655	26.6172	31.3138	49.5388	8.24414	22.4193	89.3953
Sub13_W6	Low	63.3343	14.5447	19.5734	17.5477	5.44549	38.4511	31.4751	23.6031	132.125	29.0858	28.918	52.6373	9.21054	22.6227	110.394

## Sheet: Raw_Log2FC_Norm_Mass
Sample	Fold Change	Supplement	Creatinine	Phenylalanine	Leucine	Isoleucine	Methionine	Valine	Proline	Tyrosine	Alanine	Citrulline	GlutamicAcid	Histidine	Arginine	Lysine	Ornithine
Sub9	W6/W1	Low	-1.52519	-1.44314	-1.4558	-1.84482	-2.88307	-1.4239	-1.50155	-1.36034	-1.57189	-1.67042	-0.751699	-1.41764	-1.61795	-1.3186	-1.47859
Sub10	W6/W1	Low	1.40122	1.80707	1.82731	2.29992	0.822082	1.63248	1.48312	1.2485	1.65363	1.67753	0.953643	1.63109	2.27799	1.27832	2.13758
Sub11	W6/W1	Low	2.27123	2.00601	2.50908	3.26363	0.960036	1.98814	1.82721	1.61244	2.41428	2.35172	2.15019	2.15515	2.87391	1.57536	4.87939
Sub12	W6/W1	Low	-0.159096	0.541865	0.591773	0.460214	0.556137	0.489836	0.337226	0.441312	0.379094	0.338176	0.92464	0.6588	0.654574	0.499298	0.197797
Sub13	W6/W1	Low	0.214415	0.377738	-0.00379671	-0.194599	0.19306	0.0297323	-0.0489585	0.154397	-0.126708	0.0629092	0.285266	0.0929078	0.183525	0.166122	0.100892
Sub8	W6/W1	Low	0.860209	1.23176	1.2867	1.35717	0.082638	1.03383	0.929957	0.771495	1.08296	1.14621	0.449961	0.732069	0.860246	0.783422	0.718291
Sub9	W12/W1	Low	0.209111	0.163265	0.323774	0.257924	-1.49731	0.321814	0.232409	0.366903	0.433619	0.486136	1.23638	0.563937	0.630067	0.358987	0.731048
Sub10	W12/W1	Low	1.15566	1.80958	1.80924	2.26432	1.14992	1.75635	1.64953	1.60017	1.70524	1.90088	1.43167	2.07236	1.66044	1.58987	2.32375
Sub11	W12/W1	Low	2.63362	2.85246	3.27586	4.01499	1.64596	3.01617	2.71714	2.50241	3.21913	3.46358	2.84107	3.16942	3.86059	2.50362	4.22205
Sub12	W12/W1	Low	0.405159	0.840355	0.830025	0.326124	1.05332	0.578292	0.553178	0.790495	0.228659	0.350435	1.0553	0.637312	0.778147	0.820957	-1.17629
Sub13	W12/W1	Low	0.664585	0.0653966	-0.00893876	-0.415347	0.27138	-0.136279	-0.129157	0.0978922	-0.306357	-0.0650453	0.400096	0.00538291	0.0236066	0.153094	-0.203494
Sub8	W12/W1	Low	1.70852	1.85845	1.85284	1.98471	-0.108905	1.49102	1.4484	-0.434381	1.56898	1.5891	1.23354	1.51684	1.82771	1.17799	1.95482
Sub1	W6/W1	High	-0.626215	-0.412261	-0.522512	-0.772506	-0.219427	-0.590266	-0.720313	-0.470258	-0.786497	-0.837504	-0.492425	-0.654533	-1.00531	-0.511627	-1.5484
Sub2	W6/W1	High	0.276037	-0.555945	-0.624709	-1.20427	0.141414	-0.543969	-0.445135	-0.305158	-0.911031	-1.13462	0.00157528	-0.653541	-1.27545	-0.210307	-0.980536
Sub3	W6/W1	High	-1.68439	-1.96	-2.24018	-3.21235	-1.15008	-2.23056	-2.13161	-1.75106	-2.5115	-2.54896	-1.69971	-2.63487	-3.58482	-1.68549	-3.2334
Sub4	W6/W1	High	0.755322	1.59962	1.78973	1.69035	1.83807	1.73141	1.77392	1.6908	1.83485	1.42834	1.77719	1.51913	1.12633	1.74689	2.74008
Sub5	W6/W1	High	-0.44706	-0.718539	-0.8535	-1.2094	-0.641992	-0.836862	-0.860927	-0.695812	-1.04057	-0.712665	-0.429194	-0.665001	-1.29641	-0.752415	-1.91343
Sub6	W6/W1	High	-0.0235691	-0.321143	-0.396851	-0.794849	-0.199974	-0.777139	-0.892692	-0.583705	-1.30542	-1.36889	-0.384893	-1.06746	-1.0466	-0.639921	-1.31683
Sub7	W6/W1	High	-0.32531	-0.24045	-0.271077	-0.518377	-0.0470617	-0.415345	-0.827452	-0.29751	-0.654623	-0.50212	-0.268158	-0.553255	-0.0770449	-0.233523	-0.667981
Sub1	W12/W1	High	-0.891368	-0.671766	-0.862764	-1.36979	-0.37362	-0.853663	-1.0413	-0.815577	-1.14114	-1.4509	-1.00534	-1.19619	-1.50542	-0.844936	-4.92018
Sub2	W12/W1	High	-1.28853	-0.23277	-0.170467	-0.393007	0.0787847	-0.103316	-0.261049	-0.13047	-0.0585382	-0.212467	0.580194	0.340881	0.405324	-0.0825526	-0.00103884
Sub3	W12/W1	High	-1.65446	-2.17477	-2.26866	-2.29531	1.0564	-2.26491	-2.27105	-2.24507	-2.07918	-2.27133	-2.2813	-2.35561	-2.4946	-2.22296	-2.59126
Sub4	W12/W1	High	0.715912	0.366025	0.406561	0.375861	1.08754	0.853396	1.07216	0.930345	1.16803	0.899834	0.962307	0.728751	0.157222	0.860569	0.862842
Sub5	W12/W1	High	-1.62874	-1.88051	-2.17534	-3.31351	-1.5571	-1.9337	-1.92604	-1.7067	-2.01562	-1.84544	-1.50686	-1.70525	-2.78056	-1.75597	-5.19965
Sub6	W12/W1	High	-0.52685	-1.29503	-1.39079	-1.53764	-1.08661	-1.43397	-1.36869	-1.27131	-1.53785	-1.52381	-1.29972	-1.4574	-1.37228	-1.37552	-1.49512
Sub7	W12/W1	High	-0.395567	0.0311665	-0.0348819	-0.0601379	0.336204	0.00440139	-0.345695	-0.0649198	-0.121197	-0.26718	-0.0906725	-0.0519544	-0.148505	-0.0277678	-0.0513522
